# Supplementary material for: Radiation-Induced Synthesis of Polymer Networks Based on Thermoresponsive Ethylene Glycol Propylene Glycol Monomers
Source: Gels. 2025 Jun 24;11(7):488. doi: 10.3390/gels11070488 (PMC12294819; doi:10.3390/gels11070488)
Supplement: Supplementary file 1 [file gels-11-00488-s001.zip]

Archive with 1 entries (1 files):
- gels-3680034-supplementary.pdf
